# Supplementary material for: Occurrence of Malnutrition among Seniors in Poland Depending on the Place of Residence: An Analysis of Socioeconomic and Health Risk Factors
Source: Nutrients. 2024 Oct 6;16(19):3394. doi: 10.3390/nu16193394 (PMC11478439; doi:10.3390/nu16193394)
Supplement: Supplementary file 1 [file nutrients-16-03394-s001.zip]

Archive with 1 entries (1 files):
- nutrients-3179688-supplementary.pdf
